# Supplementary material for: Current use of statins reduces risk of HIV rebound on suppressive HAART
Source: PLoS One. 2017 Mar 1;12(3):e0172175. doi: 10.1371/journal.pone.0172175 (PMC5331966; doi:10.1371/journal.pone.0172175)
Supplement: S1 Data — (ZIP) [file pone.0172175.s001.zip]

Archive with 1 entries (1 files):
- VSACTG.csv
